# Supplementary material for: Non-spatial information on the presence of food elevates search intensity in ant workers, leading to faster maze solving in a process parallel to spatial learning
Source: PLoS One. 2020 Feb 28;15(2):e0229709. doi: 10.1371/journal.pone.0229709 (PMC7048290; doi:10.1371/journal.pone.0229709)
Supplement: S1 Dataset — (XLSX) [file pone.0229709.s001.xlsx]

## Sheet: Sheet1
Run	Colony size	Maze entries	Sqr (maze entries)	Maze entries change	MST (Maze-Solving Time; sec)	Log10 (MST)	MST change	Treatment	K	M	L (or ΔK)	ΔM
1	534	89	9.43398	-1.81821	454	2.65706	-0.893628	control	0.511927	0.525667	0.0276289	0.135275
2		61	7.81025		56	1.74819		control	0.492043	0.581075
3		58	7.61577		58	1.76343		control	0.539556	0.660942
1	175	124	11.1355	1.78732	195	2.29003	-0.490694	control	0.705679	0.668562	-0.0110632	-0.0568169
2		152	12.3288		110	2.04139		control	0.666821	0.687112
3		167	12.9228		63	1.79934		control	0.694616	0.611745
1	124	12	3.4641	1.00803	217	2.33646	0.550595	control	0.619952	0.594216	-0.0920519	0.0243068
2		2	1.41421		32	1.50515		control	0.75505	0.75505
3		20	4.47214		771	2.88705		control	0.527901	0.618523
1	125	125	11.1803	-6.08132	435	2.63849	-1.43437	control	0.408015	0.405	0.288994	0.0950002
2		33	5.74456		331	2.51983		control	0.58668	0.457513
3		26	5.09902		16	1.20412		control	0.697009	0.5
1	106	51	7.14143	-3.53588	1123	3.05038	-0.95347	control	0.454381	0.45153	0.147228	-0.0311414
2		15	3.87298		139	2.14301		control	0.5	0.53351
3		13	3.60555		125	2.09691		control	0.601609	0.420389
1	157	11	3.31662	-0.488198	497	2.69636	-1.2492	control	0.546119	0.449601	0.0170063	0.289232
2		6	2.44949		28	1.44716		control	0.601609	0.616808
3		8	2.82843		28	1.44716		control	0.563125	0.738833
1	244	55	7.4162	-0.633869	734	2.8657	-1.78651	control	0.5239	0.439455	-0.0110269	0.104766
2		24	4.89898		5	0.69897		control	0.541943	0.667471
3		46	6.78233		12	1.07918		control	0.512873	0.544221
1	267	94	9.69536	-0.639975	247	2.3927	-0.874183	control	0.519638	0.58147	0.137742	0.144133
2		51	7.14143		13	1.11394		control	0.747331	0.719952
3		82	9.05539		33	1.51851		control	0.65738	0.725604
1	256	42	6.48074	1.82588	297	2.47276	-0.732394	control	0.640893	0.410461	0.0462114	0.339906
2		81	9		9	0.954243		control	0.612206	0.570273
3		69	8.30662		55	1.74036		control	0.687104	0.750367
1	191	33	5.74456	-0.54841	106	2.02531	0.0784979	control	0.239959	0.529503	0.260041	0.150279
2		23	4.79583		161	2.20683		control	0.289246	0.630885
3		27	5.19615		127	2.1038		control	0.5	0.679783
1	171	73	8.544	-0.733754	102	2.0086	-0.862472	control	0.319046	0.522415	0.413992	0.104295
2		88	9.38083		52	1.716		control	0.629487	0.623057
3		61	7.81025		14	1.14613		control	0.733039	0.626709
1	721	106	10.2956	-1.63538	116	2.06446	-0.70273	control	0.46547	0.590748	0.089154	0.0599982
2		82	9.05539		69	1.83885		control	0.540303	0.586301
3		75	8.66025		23	1.36173		control	0.554624	0.650746
1	180	56	7.48331	-3.87776	400	2.60206	-1.07058	control	0.484775	0.364453	0.320053	0.0559356
2		15	3.87298		48	1.68124		control	0.668896	0.383908
3		13	3.60555		34	1.53148		control	0.804828	0.420389
1	351	120	10.9545	-1.3108	329	2.5172	-1.0548	control	0.53453	0.485096	-0.0166475	0.0733263
2		80	8.94427		66	1.81954		control	0.526389	0.491059
3		93	9.64365		29	1.4624		control	0.517882	0.558423
1	240	20	4.47214	3.0777	376	2.57519	-1.27416	control	0.707819	0.454326	0.129719	0.188693
2		89	9.43398		52	1.716		control	0.719112	0.614498
3		57	7.54983		20	1.30103		control	0.837538	0.643019
1	76	6	2.44949	2.13309	389	2.58995	-1.58995	control	0.5	0.470312	0.167551	0.13876
2		33	5.74456		255	2.40654		control	0.536727	0.565367
3		21	4.58258		10	1		control	0.667551	0.609071
1	499	69	8.30662	-1.1652	175	2.24304	-0.32396	late removal	0.457513	0.522969	0.219842	0.0659475
2		96	9.79796		114	2.0569		late removal	0.565659	0.591204
3		51	7.14143		83	1.91908		late removal	0.677355	0.588917
1	196	79	8.88819	0.545787	309	2.48996	-0.55546	late removal	0.494941	0.580915	-0.131524	-0.0136013
2		131	11.4455		61	1.78533		late removal	0.339463	0.590279
3		89	9.43398		86	1.9345		late removal	0.363418	0.567314
1	163	59	7.68115	5.88351	97	1.98677	-0.333559	late removal	0.545674	0.348044	0.0129789	0.251989
2		144	12		7	0.845098		late removal	0.534007	0.609007
3		184	13.5647		45	1.65321		late removal	0.558653	0.600033
1	221	60	7.74597	5.67044	607	2.78319	-1.04283	late removal	0.474508	0.487162	0.206955	-0.2317
2		139	11.7898		72	1.85733		late removal	0.677874	0.372545
3		180	13.4164		55	1.74036		late removal	0.681463	0.255462
1	446	23	4.79583	5.4998	37	1.5682	0.217128	late removal	0.751661	0.550199	-0.290169	0.0712538
2		114	10.6771		196	2.29226		late removal	0.534284	0.651692
3		106	10.2956		61	1.78533		late removal	0.461492	0.621453
1	127	11	3.31662	3.31662	82	1.91381	1.1188	late removal	0.584448	0.5	-0.00483697	-0.221888
2		33	5.74456		651	2.81358		late removal	0.709717	0.458195
3		44	6.63325		1078	3.03262		late removal	0.579611	0.278112
1	121	51	7.14143	-2.78253	874	2.94151	-0.092092	late removal	0.461303	0.315405	0.164947	0.0841406
2		83	9.11043		942	2.97405		late removal	0.458195	0.356413
3		19	4.3589		707	2.84942		late removal	0.62625	0.399545
1	99	58	7.61577	-1.95892	443	2.6464	-1.0782	late removal	0.343975	0.345841	0.156025	0.0794393
2		103	10.1489		449	2.65225		late removal	0.514586	0.517963
3		32	5.65685		37	1.5682		late removal	0.5	0.42528
1	189	103	10.1489	2.26078	384	2.58433	-0.993267	late removal	0.561324	0.497407	0.153635	0.104012
2		119	10.9087		39	1.59106		late removal	0.681054	0.589043
3		154	12.4097		39	1.59106		late removal	0.714958	0.60142
1	106	111	10.5357	-1.04882	549	2.73957	-0.926659	late removal	0.590143	0.457913	0.00527524	0.0360574
2		103	10.1489		110	2.04139		late removal	0.605931	0.510008
3		90	9.48683		65	1.81291		late removal	0.595418	0.49397
1	116	26	5.09902	0.468745	722	2.85854	-0.263041	late removal	0.387902	0.420722	0.0324865	-0.0742798
2		34	5.83095		313	2.49554		late removal	0.619952	0.387391
3		31	5.56776		394	2.5955		late removal	0.420389	0.346442
1	208	11	3.31662	1.78239	254	2.40483	-0.200714	late removal	0.612098	0.571835	-0.138635	-0.2106
2		44	6.63325		269	2.42975		late removal	0.619498	0.5
3		26	5.09902		160	2.20412		late removal	0.473463	0.361234
1	641	61	7.81025	1.13402	245	2.38917	-0.285362	late removal	0.512847	0.603304	0.147938	0.026228
2		83	9.11043		48	1.68124		late removal	0.555613	0.677256
3		80	8.94427		127	2.1038		late removal	0.660784	0.629532
1	271	31	5.56776	2.36949	683	2.83442	-0.936794	late removal	0.428165	0.464184	0.263295	0.0658632
2		46	6.78233		63	1.79934		late removal	0.458195	0.561094
3		63	7.93725		79	1.89763		late removal	0.69146	0.530048
1	175	142	11.9164	-8.31082	266	2.42488	1.13142	removal	0.601625	0.453262	-0.272811	-0.233506
2		27	5.19615		545	2.7364		removal	0.5	0.377855
3		13	3.60555		3600	3.5563		removal	0.328814	0.219756
1	106	90	9.48683	-1.30148	180	2.25527	-0.202194	removal	0.678445	0.459626	-0.397283	-0.0743986
2		79	8.88819		99	1.99564		removal	0.592135	0.423314
3		67	8.18535		113	2.05308		removal	0.281162	0.385227
1	216	40	6.32456	3.77495	220	2.34242	0.240776	removal	0.516212	0.467659	0.0750257	-0.163536
2		73	8.544		175	2.24304		removal	0.433157	0.483311
3		102	10.0995		383	2.5832		removal	0.591238	0.304123
1	117	43	6.55744	-0.232883	431	2.63448	-0.520534	removal	0.129158	0.511649	0.159435	0.00266875
2		75	8.66025		275	2.43933		removal	0.605182	0.430106
3		40	6.32456		130	2.11394		removal	0.288592	0.514318
1	306	143	11.9583	-4.67815	645	2.80956	-0.292364	removal	0.273094	0.524837	0.111051	-0.104526
2		81	9		64	1.80618		removal	0.418454	0.52833
3		53	7.28011		329	2.5172		removal	0.384145	0.420311
1	352	260	16.1245	-8.06226	300	2.47712	-0.427903	removal	0.686694	0.605932	0.048695	0.0528091
2		145	12.0416		20	1.30103		removal	0.708668	0.646267
3		65	8.06226		112	2.04922		removal	0.735389	0.658741
1	188	14	3.74166	7.83418	216	2.33445	-1.5563	removal	0.716738	0.461303	-0.0440884	0.0343465
2		112	10.583		58	1.76343		removal	0.614846	0.532364
3		134	11.5758		6	0.778151		removal	0.67265	0.495649
1	173	87	9.32738	-2.69413	207	2.31597	-0.338247	removal	0.667068	0.441315	-0.140642	0.0657428
2		86	9.27362		85	1.92942		removal	0.70136	0.546019
3		44	6.63325		95	1.97772		removal	0.526426	0.507058
1	101	73	8.544	-0.23738	262	2.4183	0.030405	removal	0.542954	0.519107	-0.0930867	-0.0317289
2		87	9.32738		239	2.3784		removal	0.378496	0.474044
3		69	8.30662		281	2.44871		removal	0.449868	0.487378
1	80	44	6.63325	1.304	116	2.06446	0.173588	removal	0.729925	0.605483	-0.289166	0.0541205
2		65	8.06226		126	2.10037		removal	0.507058	0.594957
3		63	7.93725		173	2.23805		removal	0.440759	0.659603
1	302	78	8.83176	-3.264	772	2.88762	-0.547173	removal	0.455477	0.520729	0.100572	-0.180844
2		40	6.32456		51	1.70757		removal	0.682475	0.575506
3		31	5.56776		219	2.34044		removal	0.556049	0.339886
1	204	16	4	0.582576	575	2.75967	-0.99624	removal	0.538697	0.571699	-0.0107968	0.0702346
2		47	6.85565		493	2.69285		removal	0.448814	0.505386
3		21	4.58258		58	1.76343		removal	0.527901	0.641934
1	195	18	4.24264	1.04886	339	2.5302	0.110282	removal	0.556049	0.470451	-0.0779387	-0.0589608
2		5	2.23607		228	2.35793		removal	0.671186	0.443449
3		28	5.2915		437	2.64048		removal	0.47811	0.41149
1	318	17	4.12311	-1.29468	197	2.29447	1.26184	removal	0.600798	0.514351	0.00247332	-0.303335
2		50	7.07107		363	2.55991		removal	0.639503	0.399813
3		8	2.82843		3600	3.5563		removal	0.603272	0.211016
1	94	16	4	1.91608	57	1.75587	-0.910777	prior information	0.653229	0.657027	0.0685179	-0.0259386
2		42	6.48074		64	1.80618		prior information	0.791772	0.640974
3		35	5.91608		7	0.845098		prior information	0.721747	0.631089
1	143	108	10.3923	-1.73205	398	2.59988	-1.69679	prior information	0.345919	0.504954	0.279287	0.101606
2		63	7.93725		61	1.78533		prior information	0.5	0.559402
3		75	8.66025		8	0.90309		prior information	0.625207	0.606561
1	121	71	8.42615	-1.42615	148	2.17026	-0.568202	prior information	0.622438	0.539916	0.183792	0.0292787
2		33	5.74456		19	1.27875		prior information	0.8736	0.714826
3		49	7		40	1.60206		prior information	0.806229	0.569195
1	247	129	11.3578	-2.58285	178	2.25042	-0.803262	prior information	0.482735	0.545489	0.199302	0.117908
2		130	11.4018		61	1.78533		prior information	0.638453	0.569717
3		77	8.77496		28	1.44716		prior information	0.682037	0.663397
1	160	48	6.9282	-1.9282	462	2.66464	-1.43419	prior information	0.600638	0.328183	0.313054	0.339036
2		31	5.56776		7	0.845098		prior information	0.92567	0.521814
3		25	5		17	1.23045		prior information	0.913692	0.667218
1	200	133	11.5326	-2.98856	177	2.24797	-0.540403	prior information	0.536046	0.47673	0.0875853	0.123397
2		112	10.583		18	1.25527		prior information	0.533944	0.534587
3		73	8.544		51	1.70757		prior information	0.623631	0.600127
1	222	48	6.9282	0.142865	117	2.06819	-0.549672	prior information	0.693092	0.506864	0.05356	0.0913275
2		69	8.30662		90	1.95424		prior information	0.51474	0.559402
3		50	7.07107		33	1.51851		prior information	0.746652	0.598192
1	143	74	8.60233	-1.82	134	2.1271	-1.22401	prior information	0.5	0.370803	0.143398	0.155568
2		49	7		89	1.94939		prior information	0.514351	0.46471
3		46	6.78233		8	0.90309		prior information	0.643398	0.526371
1	204	63	7.93725	0.95094	82	1.91381	0.353358	prior information	0.441646	0.397901	0.11022	0.0610619
2		73	8.544		68	1.83251		prior information	0.796522	0.392364
3		79	8.88819		185	2.26717		prior information	0.551866	0.458963
1	208	57	7.54983	-2.96726	231	2.36361	-1.02119	prior information	0.578053	0.443206	0.047778	0.0567938
2		49	7		431	2.63448		prior information	0.353684	0.505504
3		21	4.58258		22	1.34242		prior information	0.62583	0.5
1	221	87	9.32738	2.20518	195	2.29003	-0.812913	prior information	0.775679	0.629725	-0.121699	-0.0490384
2		92	9.59166		58	1.76343		prior information	0.8337	0.604326
3		133	11.5326		30	1.47712		prior information	0.65398	0.580686
1	400	144	12	-2.15114	12	1.07918	0.352183	prior information	0.571488	0.625485	0.0726238	0.0213974
2		102	10.0995		38	1.57978		prior information	0.495042	0.58937
3		97	9.84886		27	1.43136		prior information	0.644112	0.646882
1	437	60	7.74597	-0.130194	79	1.89763	0.306493	prior information	0.551866	0.5	-0.101272	0.10541
2		70	8.3666		73	1.86332		prior information	0.385647	0.462134
3		58	7.61577		160	2.20412		prior information	0.450594	0.60541
1	368	208	14.4222	-7.00601	205	2.31175	-1.40866	prior information	0.628499	0.361492	0.0483839	0.207568
2		80	8.94427		36	1.5563		prior information	0.716473	0.598603
3		55	7.4162		8	0.90309		prior information	0.676883	0.56906
1	627	151	12.2882	-2.69654	100	2	-0.091515	prior information	0.589044	0.529621	0.124294	0.0620784
2		107	10.3441		110	2.04139		prior information	0.750342	0.564407
3		92	9.59166		81	1.90849		prior information	0.713337	0.591699
1	350	114	10.6771		514	2.71096		no honey
1	1106	26	5.09902		366	2.56348		no honey
1	381	22	4.69042		50	1.69897		no honey
1	476	31	5.56776		321	2.50651		no honey
1	211	61	7.81025		725	2.86034		no honey
1	134	3	1.73205		69	1.83885		no honey
1	388	156	12.49		192	2.2833		no honey
1	486	95	9.74679		184	2.26482		no honey
1	224	122	11.0454		248	2.39445		no honey
1	421	45	6.7082		103	2.01284		no honey
1	379	91	9.53939		58	1.76343		no honey
1	399	68	8.24621		173	2.23805		no honey
1	386	56	7.48331		411	2.61384		no honey
1	448	8	2.82843		1157	3.06333		no honey
